# Supplementary material for: Visibiome: an efficient microbiome search engine based on a scalable, distributed architecture
Source: BMC Bioinformatics. 2017 Jul 24;18:353. doi: 10.1186/s12859-017-1763-0 (PMC5525214; doi:10.1186/s12859-017-1763-0)
Supplement: Supplementary file 2 — Spreadsheet comparing Open and Closed reference OTU picking The file is a spreadsheet in Microsoft Excel format. (XLSX 15 kb) [file 12859_2017_1763_MOESM2_ESM.xlsx]

## Sheet: Sheet1
		Closed	Denovo
SampleID	Seqs/Sample	PD_whole_tree Ave.	PD_whole_tree Ave.
Effluent.Mix.13B	25000	64.796	136.354
Effluent.Phase.II.8B	25000	94.586	245.878
Influent.Mix.1B	25000	86.689	179.86
Influent.Phase.1B	25000	87.277	188.98
Pre.Chlorination.Mix.6B	25000	116.296	290.565
Pre.Chlorination.Phase.II.2B	25000	127.649	282.288
			Pearson	0.948406
		Closed	Denovo
SampleID	Seqs/Sample	chao1 Ave.	chao1 Ave.
Effluent.Mix.13B	25000	1204.11	10025.5
Effluent.Phase.II.8B	25000	2201.87	11412.2
Influent.Mix.1B	25000	2254.29	11245.5
Influent.Phase.1B	25000	2448.59	11416.3
Pre.Chlorination.Mix.6B	25000	2737.83	15306.3
Pre.Chlorination.Phase.II.2B	25000	2799.28	13746.2
			Pearson	0.803517

## Sheet: Sheet2
Closed ref Bray Curtis									Denovo Bray Curtis
	Effluent.Mix.13B	Pre.Chlorination.Mix.6B	Influent.Phase.1B	Pre.Chlorination.Phase.II.2B	Effluent.Phase.II.8B	Influent.Mix.1B				Effluent.Phase.II.8B	Effluent.Mix.13B	Influent.Mix.1B	Pre.Chlorination.Mix.6B	Pre.Chlorination.Phase.II.2B	Influent.Phase.1B
Effluent.Mix.13B	0	0.8142	0.95828	0.74892	0.82564	0.96172			Effluent.Phase.II.8B	0	0.81064	0.93968	0.80968	0.742	0.94948
Pre.Chlorination.Mix.6B	0.8142	0	0.77064	0.64764	0.83052	0.77872			Effluent.Mix.13B	0.81064	0	0.95464	0.80792	0.64484	0.93988
Influent.Phase.1B	0.95828	0.77064	0	0.83576	0.95168	0.429			Influent.Mix.1B	0.93968	0.95464	0	0.8474	0.90168	0.4742
Pre.Chlorination.Phase.II.2B	0.74892	0.64764	0.83576	0	0.7294	0.861			Pre.Chlorination.Mix.6B	0.80968	0.80792	0.8474	0	0.69168	0.84676
Effluent.Phase.II.8B	0.82564	0.83052	0.95168	0.7294	0	0.94856			Pre.Chlorination.Phase.II.2B	0.742	0.64484	0.90168	0.69168	0	0.89584
Influent.Mix.1B	0.96172	0.77872	0.429	0.861	0.94856	0			Influent.Phase.1B	0.94948	0.93988	0.4742	0.84676	0.89584	0
Closed ref Weighted UniFrac									Denovo Weighted UniFrac
	Effluent.Mix.13B	Pre.Chlorination.Mix.6B	Influent.Phase.1B	Pre.Chlorination.Phase.II.2B	Effluent.Phase.II.8B	Influent.Mix.1B				Effluent.Phase.II.8B	Effluent.Mix.13B	Influent.Mix.1B	Pre.Chlorination.Mix.6B	Pre.Chlorination.Phase.II.2B	Influent.Phase.1B
Effluent.Mix.13B	0	0.321958	0.440136	0.353396	0.36876	0.532537			Effluent.Phase.II.8B	0	0.437464	0.698773	0.465609	0.432647	0.612652
Pre.Chlorination.Mix.6B	0.321958	0	0.397112	0.31778	0.377474	0.450897			Effluent.Mix.13B	0.437464	0	0.588696	0.403316	0.372991	0.498874
Influent.Phase.1B	0.440136	0.397112	0	0.458969	0.521147	0.296913			Influent.Mix.1B	0.698773	0.588696	0	0.624214	0.732887	0.29304
Pre.Chlorination.Phase.II.2B	0.353396	0.31778	0.458969	0	0.349154	0.516937			Pre.Chlorination.Mix.6B	0.465609	0.403316	0.624214	0	0.425364	0.544838
Effluent.Phase.II.8B	0.36876	0.377474	0.521147	0.349154	0	0.561896			Pre.Chlorination.Phase.II.2B	0.432647	0.372991	0.732887	0.425364	0	0.65608
Influent.Mix.1B	0.532537	0.450897	0.296913	0.516937	0.561896	0			Influent.Phase.1B	0.612652	0.498874	0.29304	0.544838	0.65608	0

## Sheet: Sheet5
Sample	Sample	Denovo UniFrac	Closed UniFrac				Denovo BrayCurtis	Closed BrayCurtis
Effluent.Phase.II.8B	Effluent.Mix.13B	0.437464	0.321958				0.81064	0.8142
Effluent.Phase.II.8B	Influent.Mix.1B	0.698773	0.440136				0.93968	0.95828
Effluent.Phase.II.8B	Pre.Chlorination.Mix.6B	0.465609	0.353396				0.80968	0.74892
Effluent.Phase.II.8B	Pre.Chlorination.Phase.II.2B	0.432647	0.36876				0.742	0.82564
Effluent.Phase.II.8B	Influent.Phase.1B	0.612652	0.532537				0.94948	0.96172
Effluent.Mix.13B	Effluent.Phase.II.8B	0.437464	0.321958				0.81064	0.8142
Effluent.Mix.13B	Influent.Mix.1B	0.588696	0.397112				0.95464	0.77064
Effluent.Mix.13B	Pre.Chlorination.Mix.6B	0.403316	0.31778				0.80792	0.64764
Effluent.Mix.13B	Pre.Chlorination.Phase.II.2B	0.372991	0.377474				0.64484	0.83052
Effluent.Mix.13B	Influent.Phase.1B	0.498874	0.450897				0.93988	0.77872
Influent.Mix.1B	Effluent.Phase.II.8B	0.698773	0.440136				0.93968	0.95828
Influent.Mix.1B	Effluent.Mix.13B	0.588696	0.397112				0.95464	0.77064
Influent.Mix.1B	Pre.Chlorination.Mix.6B	0.624214	0.458969				0.8474	0.83576
Influent.Mix.1B	Pre.Chlorination.Phase.II.2B	0.732887	0.521147				0.90168	0.95168
Influent.Mix.1B	Influent.Phase.1B	0.29304	0.296913				0.4742	0.429
Pre.Chlorination.Mix.6B	Effluent.Phase.II.8B	0.465609	0.353396				0.80968	0.74892
Pre.Chlorination.Mix.6B	Effluent.Mix.13B	0.403316	0.31778				0.80792	0.64764
Pre.Chlorination.Mix.6B	Influent.Mix.1B	0.624214	0.458969				0.8474	0.83576
Pre.Chlorination.Mix.6B	Pre.Chlorination.Phase.II.2B	0.425364	0.349154				0.69168	0.7294
Pre.Chlorination.Mix.6B	Influent.Phase.1B	0.544838	0.516937				0.84676	0.861
Pre.Chlorination.Phase.II.2B	Effluent.Phase.II.8B	0.432647	0.36876				0.742	0.82564
Pre.Chlorination.Phase.II.2B	Effluent.Mix.13B	0.372991	0.377474				0.64484	0.83052
Pre.Chlorination.Phase.II.2B	Influent.Mix.1B	0.732887	0.521147				0.90168	0.95168
Pre.Chlorination.Phase.II.2B	Pre.Chlorination.Mix.6B	0.425364	0.349154				0.69168	0.7294
Pre.Chlorination.Phase.II.2B	Influent.Phase.1B	0.65608	0.561896				0.89584	0.94856
Influent.Phase.1B	Effluent.Phase.II.8B	0.612652	0.532537				0.94948	0.96172
Influent.Phase.1B	Effluent.Mix.13B	0.498874	0.450897				0.93988	0.77872
Influent.Phase.1B	Influent.Mix.1B	0.29304	0.296913				0.4742	0.429
Influent.Phase.1B	Pre.Chlorination.Mix.6B	0.544838	0.516937				0.84676	0.861
Influent.Phase.1B	Pre.Chlorination.Phase.II.2B	0.65608	0.561896				0.89584	0.94856
		Pearson	0.81759				Pearson	0.735768
